# Supplementary material for: Plasmodium matutinum Transmitted by Culex pipiens as a Cause of Avian Malaria in Captive African Penguins (Spheniscus demersus) in Italy
Source: Front Vet Sci. 2021 Mar 16;8:621974. doi: 10.3389/fvets.2021.621974 (PMC8009178; doi:10.3389/fvets.2021.621974)
Supplement: Supplementary Data Sheet 1 — Alignment of the 454 bp cyt b sequences used to build the phylogenetic tree. [file Data_Sheet_1.XLS]

## Sheet: 11_12_p_distance
	AJ298787.1_P_falciparum	AY099032.1_P_relictum_strain_ATCC	IT01M19	IT01P15	IT02M19	IT02P16	IT03M19	IT03P18	IT04M19	IT04P19	IT05P19	IT06P17	IT07P17	IT08P19	L_GALLUS06_Leucocytozoon_schoutedeni	P_AFTRU5_P_matutinum	P_ALEDIA02_P_parahexamerium	P_ANLAT01_P_globularis	P_ANLAT07_P_multivacuolaris	P_COLL6_P_delichoni	P_CYAOLI09_P_lucens	P_DENPET03_P_nucleophilum	P_GALLUS01_P_gallinaceum	P_GRW02_P_ashfordi	P_GRW04_P_relictum	P_GRW06_P_elongatum	P_GRW11_P_relictum	P_LINN1_P_matutinum	P_PYSUN1_P_megaglobularis	P_SEIAUR01_P_cathemerium	P_SGS1_P_relictum	P_SPMAG01_P_tejerai	P_SW2_P_homonucleophilum	P_SW5_P_circumflexum	P_TFUS05_P_lutzi	P_SYAT05_Plasmodium_vaughani
AJ298787.1_P_falciparum	0	0.174	0.1652	0.1674	0.1828	0.1674	0.1828	0.1674	0.1674	0.1674	0.1674	0.1674	0.1696	0.1674	0.196	0.1696	0.1674	0.1586	0.1784	0.1718	0.1674	0.1718	0.1872	0.1652	0.163	0.1652	0.1674	0.1674	0.1696	0.1652	0.1696	0.1762	0.1696	0.1806	0.1652	0.1828
AY099032.1_P_relictum_strain_ATCC	0.174	0	0.0198	0.0176	0.0727	0.0176	0.0771	0.0176	0.0176	0.0176	0.0176	0.0176	0.0154	0.0176	0.1498	0.0154	0.0639	0.0815	0.0661	0.0727	0.0705	0.0661	0.0551	0.0749	0.0529	0.0441	0.0595	0.0176	0.0661	0.0485	0.0617	0.0419	0.0793	0.0639	0.0176	0.0771
IT01M19	0.1652	0.0198	0	0.0022	0.0727	0.0022	0.0771	0.0022	0.0022	0.0022	0.0022	0.0022	0.0044	0.0022	0.1564	0.0044	0.0683	0.0771	0.0639	0.0661	0.0727	0.0661	0.0661	0.0727	0.0551	0.0529	0.0573	0.0022	0.0639	0.0507	0.0595	0.0441	0.0837	0.0639	0.0198	0.0771
IT01P15	0.1674	0.0176	0.0022	0	0.0705	0	0.0749	0	0	0	0	0	0.0022	0	0.1586	0.0022	0.0661	0.0749	0.0617	0.0661	0.0705	0.0639	0.0639	0.0727	0.0529	0.0507	0.0551	0	0.0617	0.0485	0.0573	0.0419	0.0815	0.0617	0.0176	0.0749
IT02M19	0.1828	0.0727	0.0727	0.0705	0	0.0705	0.0044	0.0705	0.0705	0.0705	0.0705	0.0705	0.0683	0.0705	0.1762	0.0683	0.0374	0.0441	0.0573	0.0771	0.0705	0.0705	0.0793	0.0749	0.0727	0.0793	0.0749	0.0705	0.0793	0.0639	0.0727	0.0859	0.0617	0.0661	0.0705	0.0044
IT02P16	0.1674	0.0176	0.0022	0	0.0705	0	0.0749	0	0	0	0	0	0.0022	0	0.1586	0.0022	0.0661	0.0749	0.0617	0.0661	0.0705	0.0639	0.0639	0.0727	0.0529	0.0507	0.0551	0	0.0617	0.0485	0.0573	0.0419	0.0815	0.0617	0.0176	0.0749
IT03M19	0.1828	0.0771	0.0771	0.0749	0.0044	0.0749	0	0.0749	0.0749	0.0749	0.0749	0.0749	0.0727	0.0749	0.1762	0.0727	0.0419	0.0485	0.0617	0.0815	0.0749	0.0705	0.0837	0.0793	0.0771	0.0793	0.0793	0.0749	0.0837	0.0683	0.0771	0.0859	0.0661	0.0661	0.0749	0
IT03P18	0.1674	0.0176	0.0022	0	0.0705	0	0.0749	0	0	0	0	0	0.0022	0	0.1586	0.0022	0.0661	0.0749	0.0617	0.0661	0.0705	0.0639	0.0639	0.0727	0.0529	0.0507	0.0551	0	0.0617	0.0485	0.0573	0.0419	0.0815	0.0617	0.0176	0.0749
IT04M19	0.1674	0.0176	0.0022	0	0.0705	0	0.0749	0	0	0	0	0	0.0022	0	0.1586	0.0022	0.0661	0.0749	0.0617	0.0661	0.0705	0.0639	0.0639	0.0727	0.0529	0.0507	0.0551	0	0.0617	0.0485	0.0573	0.0419	0.0815	0.0617	0.0176	0.0749
IT04P19	0.1674	0.0176	0.0022	0	0.0705	0	0.0749	0	0	0	0	0	0.0022	0	0.1586	0.0022	0.0661	0.0749	0.0617	0.0661	0.0705	0.0639	0.0639	0.0727	0.0529	0.0507	0.0551	0	0.0617	0.0485	0.0573	0.0419	0.0815	0.0617	0.0176	0.0749
IT05P19	0.1674	0.0176	0.0022	0	0.0705	0	0.0749	0	0	0	0	0	0.0022	0	0.1586	0.0022	0.0661	0.0749	0.0617	0.0661	0.0705	0.0639	0.0639	0.0727	0.0529	0.0507	0.0551	0	0.0617	0.0485	0.0573	0.0419	0.0815	0.0617	0.0176	0.0749
IT06P17	0.1674	0.0176	0.0022	0	0.0705	0	0.0749	0	0	0	0	0	0.0022	0	0.1586	0.0022	0.0661	0.0749	0.0617	0.0661	0.0705	0.0639	0.0639	0.0727	0.0529	0.0507	0.0551	0	0.0617	0.0485	0.0573	0.0419	0.0815	0.0617	0.0176	0.0749
IT07P17	0.1696	0.0154	0.0044	0.0022	0.0683	0.0022	0.0727	0.0022	0.0022	0.0022	0.0022	0.0022	0	0.0022	0.1564	0	0.0683	0.0771	0.0639	0.0683	0.0683	0.0661	0.0617	0.0749	0.0551	0.0529	0.0573	0.0022	0.0639	0.0463	0.0595	0.0441	0.0793	0.0639	0.0154	0.0727
IT08P19	0.1674	0.0176	0.0022	0	0.0705	0	0.0749	0	0	0	0	0	0.0022	0	0.1586	0.0022	0.0661	0.0749	0.0617	0.0661	0.0705	0.0639	0.0639	0.0727	0.0529	0.0507	0.0551	0	0.0617	0.0485	0.0573	0.0419	0.0815	0.0617	0.0176	0.0749
L_GALLUS06_Leucocytozoon_schoutedeni	0.196	0.1498	0.1564	0.1586	0.1762	0.1586	0.1762	0.1586	0.1586	0.1586	0.1586	0.1586	0.1564	0.1586	0	0.1564	0.1762	0.1872	0.1784	0.1608	0.1608	0.1608	0.1652	0.1586	0.1608	0.1476	0.1586	0.1586	0.1542	0.1542	0.1608	0.1718	0.1718	0.1652	0.1454	0.1762
P_AFTRU5_P_matutinum	0.1696	0.0154	0.0044	0.0022	0.0683	0.0022	0.0727	0.0022	0.0022	0.0022	0.0022	0.0022	0	0.0022	0.1564	0	0.0683	0.0771	0.0639	0.0683	0.0683	0.0661	0.0617	0.0749	0.0551	0.0529	0.0573	0.0022	0.0639	0.0463	0.0595	0.0441	0.0793	0.0639	0.0154	0.0727
P_ALEDIA02_P_parahexamerium	0.1674	0.0639	0.0683	0.0661	0.0374	0.0661	0.0419	0.0661	0.0661	0.0661	0.0661	0.0661	0.0683	0.0661	0.1762	0.0683	0	0.0419	0.0507	0.0837	0.0749	0.0771	0.0903	0.0815	0.0749	0.0815	0.0771	0.0661	0.0815	0.0749	0.0749	0.0837	0.0639	0.0727	0.0705	0.0419
P_ANLAT01_P_globularis	0.1586	0.0815	0.0771	0.0749	0.0441	0.0749	0.0485	0.0749	0.0749	0.0749	0.0749	0.0749	0.0771	0.0749	0.1872	0.0771	0.0419	0	0.0463	0.0815	0.0771	0.0815	0.0991	0.0749	0.0705	0.0837	0.0771	0.0749	0.0815	0.0683	0.0749	0.0837	0.0771	0.0749	0.0815	0.0485
P_ANLAT07_P_multivacuolaris	0.1784	0.0661	0.0639	0.0617	0.0573	0.0617	0.0617	0.0617	0.0617	0.0617	0.0617	0.0617	0.0639	0.0617	0.1784	0.0639	0.0507	0.0463	0	0.0815	0.0815	0.0837	0.0837	0.0815	0.0727	0.0793	0.0749	0.0617	0.0727	0.0683	0.0771	0.0705	0.0881	0.0815	0.0661	0.0617
P_COLL6_P_delichoni	0.1718	0.0727	0.0661	0.0661	0.0771	0.0661	0.0815	0.0661	0.0661	0.0661	0.0661	0.0661	0.0683	0.0661	0.1608	0.0683	0.0837	0.0815	0.0815	0	0.0859	0.0507	0.0903	0.0242	0.0727	0.0749	0.0793	0.0661	0.0771	0.0683	0.0815	0.0903	0.0771	0.0727	0.0749	0.0815
P_CYAOLI09_P_lucens	0.1674	0.0705	0.0727	0.0705	0.0705	0.0705	0.0749	0.0705	0.0705	0.0705	0.0705	0.0705	0.0683	0.0705	0.1608	0.0683	0.0749	0.0771	0.0815	0.0859	0	0.0793	0.0683	0.0837	0.0507	0.0727	0.0551	0.0705	0.0573	0.0529	0.0573	0.0727	0.0859	0.0661	0.0617	0.0749
P_DENPET03_P_nucleophilum	0.1718	0.0661	0.0661	0.0639	0.0705	0.0639	0.0705	0.0639	0.0639	0.0639	0.0639	0.0639	0.0661	0.0639	0.1608	0.0661	0.0771	0.0815	0.0837	0.0507	0.0793	0	0.0793	0.0573	0.0727	0.0705	0.0749	0.0639	0.0683	0.0705	0.0771	0.0749	0.0903	0.0705	0.0639	0.0705
P_GALLUS01_P_gallinaceum	0.1872	0.0551	0.0661	0.0639	0.0793	0.0639	0.0837	0.0639	0.0639	0.0639	0.0639	0.0639	0.0617	0.0639	0.1652	0.0617	0.0903	0.0991	0.0837	0.0903	0.0683	0.0793	0	0.0881	0.0529	0.0661	0.0595	0.0639	0.0573	0.0463	0.0617	0.0639	0.0969	0.0617	0.0595	0.0837
P_GRW02_P_ashfordi	0.1652	0.0749	0.0727	0.0727	0.0749	0.0727	0.0793	0.0727	0.0727	0.0727	0.0727	0.0727	0.0749	0.0727	0.1586	0.0749	0.0815	0.0749	0.0815	0.0242	0.0837	0.0573	0.0881	0	0.0683	0.0705	0.0749	0.0727	0.0749	0.0705	0.0771	0.0837	0.0793	0.0749	0.0749	0.0793
P_GRW04_P_relictum	0.163	0.0529	0.0551	0.0529	0.0727	0.0529	0.0771	0.0529	0.0529	0.0529	0.0529	0.0529	0.0551	0.0529	0.1608	0.0551	0.0749	0.0705	0.0727	0.0727	0.0507	0.0727	0.0529	0.0683	0	0.0551	0.0198	0.0529	0.0374	0.0286	0.022	0.0573	0.0815	0.0441	0.0507	0.0771
P_GRW06_P_elongatum	0.1652	0.0441	0.0529	0.0507	0.0793	0.0507	0.0793	0.0507	0.0507	0.0507	0.0507	0.0507	0.0529	0.0507	0.1476	0.0529	0.0815	0.0837	0.0793	0.0749	0.0727	0.0705	0.0661	0.0705	0.0551	0	0.0661	0.0507	0.0683	0.0595	0.0683	0.0551	0.0947	0.0551	0.0463	0.0793
P_GRW11_P_relictum	0.1674	0.0595	0.0573	0.0551	0.0749	0.0551	0.0793	0.0551	0.0551	0.0551	0.0551	0.0551	0.0573	0.0551	0.1586	0.0573	0.0771	0.0771	0.0749	0.0793	0.0551	0.0749	0.0595	0.0749	0.0198	0.0661	0	0.0551	0.0352	0.0308	0.0022	0.0639	0.0793	0.0463	0.0529	0.0793
P_LINN1_P_matutinum	0.1674	0.0176	0.0022	0	0.0705	0	0.0749	0	0	0	0	0	0.0022	0	0.1586	0.0022	0.0661	0.0749	0.0617	0.0661	0.0705	0.0639	0.0639	0.0727	0.0529	0.0507	0.0551	0	0.0617	0.0485	0.0573	0.0419	0.0815	0.0617	0.0176	0.0749
P_PYSUN1_P_megaglobularis	0.1696	0.0661	0.0639	0.0617	0.0793	0.0617	0.0837	0.0617	0.0617	0.0617	0.0617	0.0617	0.0639	0.0617	0.1542	0.0639	0.0815	0.0815	0.0727	0.0771	0.0573	0.0683	0.0573	0.0749	0.0374	0.0683	0.0352	0.0617	0	0.033	0.0374	0.0639	0.0815	0.0485	0.0573	0.0837
P_SEIAUR01_P_cathemerium	0.1652	0.0485	0.0507	0.0485	0.0639	0.0485	0.0683	0.0485	0.0485	0.0485	0.0485	0.0485	0.0463	0.0485	0.1542	0.0463	0.0749	0.0683	0.0683	0.0683	0.0529	0.0705	0.0463	0.0705	0.0286	0.0595	0.0308	0.0485	0.033	0	0.033	0.0617	0.0749	0.0419	0.0441	0.0683
P_SGS1_P_relictum	0.1696	0.0617	0.0595	0.0573	0.0727	0.0573	0.0771	0.0573	0.0573	0.0573	0.0573	0.0573	0.0595	0.0573	0.1608	0.0595	0.0749	0.0749	0.0771	0.0815	0.0573	0.0771	0.0617	0.0771	0.022	0.0683	0.0022	0.0573	0.0374	0.033	0	0.0661	0.0815	0.0441	0.0551	0.0771
P_SPMAG01_P_tejerai	0.1762	0.0419	0.0441	0.0419	0.0859	0.0419	0.0859	0.0419	0.0419	0.0419	0.0419	0.0419	0.0441	0.0419	0.1718	0.0441	0.0837	0.0837	0.0705	0.0903	0.0727	0.0749	0.0639	0.0837	0.0573	0.0551	0.0639	0.0419	0.0639	0.0617	0.0661	0	0.1013	0.0749	0.0419	0.0859
P_SW2_P_homonucleophilum	0.1696	0.0793	0.0837	0.0815	0.0617	0.0815	0.0661	0.0815	0.0815	0.0815	0.0815	0.0815	0.0793	0.0815	0.1718	0.0793	0.0639	0.0771	0.0881	0.0771	0.0859	0.0903	0.0969	0.0793	0.0815	0.0947	0.0793	0.0815	0.0815	0.0749	0.0815	0.1013	0	0.0771	0.0859	0.0661
P_SW5_P_circumflexum	0.1806	0.0639	0.0639	0.0617	0.0661	0.0617	0.0661	0.0617	0.0617	0.0617	0.0617	0.0617	0.0639	0.0617	0.1652	0.0639	0.0727	0.0749	0.0815	0.0727	0.0661	0.0705	0.0617	0.0749	0.0441	0.0551	0.0463	0.0617	0.0485	0.0419	0.0441	0.0749	0.0771	0	0.0705	0.0661
P_TFUS05_P_lutzi	0.1652	0.0176	0.0198	0.0176	0.0705	0.0176	0.0749	0.0176	0.0176	0.0176	0.0176	0.0176	0.0154	0.0176	0.1454	0.0154	0.0705	0.0815	0.0661	0.0749	0.0617	0.0639	0.0595	0.0749	0.0507	0.0463	0.0529	0.0176	0.0573	0.0441	0.0551	0.0419	0.0859	0.0705	0	0.0749
P_SYAT05_Plasmodium_vaughani	0.1828	0.0771	0.0771	0.0749	0.0044	0.0749	0	0.0749	0.0749	0.0749	0.0749	0.0749	0.0727	0.0749	0.1762	0.0727	0.0419	0.0485	0.0617	0.0815	0.0749	0.0705	0.0837	0.0793	0.0771	0.0793	0.0793	0.0749	0.0837	0.0683	0.0771	0.0859	0.0661	0.0661	0.0749	0
