# Supplementary material for: Plasmodium matutinum Transmitted by Culex pipiens as a Cause of Avian Malaria in Captive African Penguins (Spheniscus demersus) in Italy
Source: Front Vet Sci. 2021 Mar 16;8:621974. doi: 10.3389/fvets.2021.621974 (PMC8009178; doi:10.3389/fvets.2021.621974)
Supplement: Supplementary Data Sheet 2 — p-distance matrix of the 454 bp cyt b sequences used to build the phylogenetic tree, calculated with R. [file Data_Sheet_2.FASTA]

>AJ298787.1_P_falciparum
ATATTAACATATCTTCATATTTTAAGAGGATTAAATTACTCATATATGTATTTACCATTATCATGGATATCTGGATTGATTTTATTTATGATATTTATTGTAACTGCTTTCGTTGGTTATGTCTTACCATGGGGTCAAATGAGTTATTGGGGTGCAACTGTAATTACTAACTTGTTATCCTCTATTCCAGTAGCAGTAATTTGGATATGTGGAGGATATACTGTGAGTGATCCTACAATAAAACGATTTTTTGTACTACATTTTATCTTACCATTTATTGGATTATGTATTGTATTTATACATATATTTTTCTTACATTTACATGGTAGCACAAATCCTTTAGGGTATGATACAGCATTAAAAATACCCTTTTATCCAAATCTATTAAGTCTTGATGTTAAAGGATTTAATAATGTTATAATTTTATTTCTAATACAAAGTTTATTTGGAATTA
>AY099032.1_P_relictum_strain_ATCC
ATTTTAACCTATTTACATATTTTAAGAGGATTAAATTATTCATATTCATATTTACCTTTATCATGGATTTCAGGATTATTAATATTTTTAATATCTATAGTTACTGCTTTTATGGGTTATGTATTACCTTGGGGTCAAATGAGTTTCTGGGGTGCTACAGTTATAACTAATTTATTATATTTTATACCTGGACTTGTCTCATGGATTTGTGGTGGATATCTTGTAAGTGACCCAACTTTAAAAAGATTTTTTGTATTACATTTCACATTTCCATTTATAGCTTTATGTATTGTATTTATACATATATTCTTCTTACATTTACAAGGTAGCACTAATCCTTTAGGGTATGATACAGCTTTAAAAATACCCTTCTATCCAAATCTATTAAGTCTTGATATTAAAGGATTTAATAATGTATTAGTTTTATTCTTATCTCAAAGTTTATTTGGAATTT
>CXPIP32_IT01M19
ATTTTAACCTATTTACATATTTTAAGAGGATTAAATTACTCATATTCATATTTACCTTTATCATGGATTTCAGGATTATTAATATTTTTAATATCTATAGTTACAGCTTTTATGGGTTATGTATTACCTTGGGGTCAAATGAGTTTCTGGGGTGCAACAGTTATAACTAATTTATTATATTTTATACCTGGACTTGTCTCATGGATTTGTGGTGGATATATTGTAAGTGACCCAACCTTAAAAAGATTTTTTGTATTACATTTTACATTTCCATTTATAGCTTTATGTATTGTATTTATACATATCTTCTTCTTACATTTACAAGGTAGCACAAATCCTTTAGGGTATGATACAGCTTTAAAAATACCCTTCTATCCAAATCTATTAAGTCTTGATATTAAAGGATTTAATAATGTATTAGTTTTATTTTTATCTCAAAGTTTATTTGGAATTT
>IT01P15
ATTTTAACCTATTTACATATTTTAAGAGGATTAAATTACTCATATTCATATTTACCTTTATCATGGATTTCAGGATTATTAATATTTTTAATATCTATAGTTACAGCTTTTATGGGTTATGTATTACCTTGGGGTCAAATGAGTTTCTGGGGTGCAACAGTTATAACTAATTTATTATATTTTATACCTGGACTTGTCTCATGGATTTGTGGTGGATATCTTGTAAGTGACCCAACCTTAAAAAGATTTTTTGTATTACATTTTACATTTCCATTTATAGCTTTATGTATTGTATTTATACATATCTTCTTCTTACATTTACAAGGTAGCACAAATCCTTTAGGGTATGATACAGCTTTAAAAATACCCTTCTATCCAAATCTATTAAGTCTTGATATTAAAGGATTTAATAATGTATTAGTTTTATTTTTATCTCAAAGTTTATTTGGAATTT
>CXPIP33_IT02M19
ATTCTTACTTATTTACATATTTTAAGAGGATTAAATTATTCTTATTCATATTTACCTTTATCATGGATATCAGGATTAATAATATTTTTAATATCAATAGTTACAGCTTTTATGGGATATGTATTACCTTGGGGTCAAATGAGTTTCTGGGGTGCAACTGTTATTACTAATTTATTATATTTTATACCTGGTCTTGTTTCATGGATTTGTGGTGGATATCTTGTTAGTGATCCAACATTAAAAAGATTTTTTGTTTTACACTTTATATTTCCATTTATAGCTTTATGTATTGTATTTATACATATATTCTTTCTACATCTACAAGGTAGCACAAATCCTTTAGGGTATGATACAGCTTTAAAAATACCCTTCTATCCAAATCTTTTAAGTCTTGATATTAAAGGATTTAATAATATTCTAGTTTTATTCTTAGCACAAAGTCTATTTGGAATAT
>IT02P16
ATTTTAACCTATTTACATATTTTAAGAGGATTAAATTACTCATATTCATATTTACCTTTATCATGGATTTCAGGATTATTAATATTTTTAATATCTATAGTTACAGCTTTTATGGGTTATGTATTACCTTGGGGTCAAATGAGTTTCTGGGGTGCAACAGTTATAACTAATTTATTATATTTTATACCTGGACTTGTCTCATGGATTTGTGGTGGATATCTTGTAAGTGACCCAACCTTAAAAAGATTTTTTGTATTACATTTTACATTTCCATTTATAGCTTTATGTATTGTATTTATACATATCTTCTTCTTACATTTACAAGGTAGCACAAATCCTTTAGGGTATGATACAGCTTTAAAAATACCCTTCTATCCAAATCTATTAAGTCTTGATATTAAAGGATTTAATAATGTATTAGTTTTATTTTTATCTCAAAGTTTATTTGGAATTT
>IT03M19
ATTCTTACTTATTTACATATTTTAAGAGGATTAAATTATTCTTATTCATATTTACCATTATCATGGATATCAGGATTAATAATATTTTTAATATCAATAGTTACAGCTTTTATGGGATATGTATTACCTTGGGGTCAAATGAGTTTCTGGGGTGCAACTGTTATTACTAATTTATTATATTTTATACCTGGTCTTGTTTCATGGATTTGTGGTGGATATCTTGTTAGTGATCCAACATTAAAAAGATTTTTTGTTTTACACTTTATATTTCCATTTATAGCTTTATGTATTGTATTCATACATATATTCTTTCTACATCTACAAGGTAGCACAAATCCTTTAGGGTATGATACAGCTTTAAAAATACCCTTCTATCCAAATCTTTTAAGTCTTGATATTAAAGGATTTAATAATATTCTAGTTTTATTCTTAGCACAAAGTCTATTTGGAATAT
>IT03P18
ATTTTAACCTATTTACATATTTTAAGAGGATTAAATTACTCATATTCATATTTACCTTTATCATGGATTTCAGGATTATTAATATTTTTAATATCTATAGTTACAGCTTTTATGGGTTATGTATTACCTTGGGGTCAAATGAGTTTCTGGGGTGCAACAGTTATAACTAATTTATTATATTTTATACCTGGACTTGTCTCATGGATTTGTGGTGGATATCTTGTAAGTGACCCAACCTTAAAAAGATTTTTTGTATTACATTTTACATTTCCATTTATAGCTTTATGTATTGTATTTATACATATCTTCTTCTTACATTTACAAGGTAGCACAAATCCTTTAGGGTATGATACAGCTTTAAAAATACCCTTCTATCCAAATCTATTAAGTCTTGATATTAAAGGATTTAATAATGTATTAGTTTTATTTTTATCTCAAAGTTTATTTGGAATTT
>IT04M19
ATTTTAACCTATTTACATATTTTAAGAGGATTAAATTACTCATATTCATATTTACCTTTATCATGGATTTCAGGATTATTAATATTTTTAATATCTATAGTTACAGCTTTTATGGGTTATGTATTACCTTGGGGTCAAATGAGTTTCTGGGGTGCAACAGTTATAACTAATTTATTATATTTTATACCTGGACTTGTCTCATGGATTTGTGGTGGATATCTTGTAAGTGACCCAACCTTAAAAAGATTTTTTGTATTACATTTTACATTTCCATTTATAGCTTTATGTATTGTATTTATACATATCTTCTTCTTACATTTACAAGGTAGCACAAATCCTTTAGGGTATGATACAGCTTTAAAAATACCCTTCTATCCAAATCTATTAAGTCTTGATATTAAAGGATTTAATAATGTATTAGTTTTATTTTTATCTCAAAGTTTATTTGGAATTT
>IT04P19
ATTTTAACCTATTTACATATTTTAAGAGGATTAAATTACTCATATTCATATTTACCTTTATCATGGATTTCAGGATTATTAATATTTTTAATATCTATAGTTACAGCTTTTATGGGTTATGTATTACCTTGGGGTCAAATGAGTTTCTGGGGTGCAACAGTTATAACTAATTTATTATATTTTATACCTGGACTTGTCTCATGGATTTGTGGTGGATATCTTGTAAGTGACCCAACCTTAAAAAGATTTTTTGTATTACATTTTACATTTCCATTTATAGCTTTATGTATTGTATTTATACATATCTTCTTCTTACATTTACAAGGTAGCACAAATCCTTTAGGGTATGATACAGCTTTAAAAATACCCTTCTATCCAAATCTATTAAGTCTTGATATTAAAGGATTTAATAATGTATTAGTTTTATTTTTATCTCAAAGTTTATTTGGAATTT
>IT05P19
ATTTTAACCTATTTACATATTTTAAGAGGATTAAATTACTCATATTCATATTTACCTTTATCATGGATTTCAGGATTATTAATATTTTTAATATCTATAGTTACAGCTTTTATGGGTTATGTATTACCTTGGGGTCAAATGAGTTTCTGGGGTGCAACAGTTATAACTAATTTATTATATTTTATACCTGGACTTGTCTCATGGATTTGTGGTGGATATCTTGTAAGTGACCCAACCTTAAAAAGATTTTTTGTATTACATTTTACATTTCCATTTATAGCTTTATGTATTGTATTTATACATATCTTCTTCTTACATTTACAAGGTAGCACAAATCCTTTAGGGTATGATACAGCTTTAAAAATACCCTTCTATCCAAATCTATTAAGTCTTGATATTAAAGGATTTAATAATGTATTAGTTTTATTTTTATCTCAAAGTTTATTTGGAATTT
>IT06P17
ATTTTAACCTATTTACATATTTTAAGAGGATTAAATTACTCATATTCATATTTACCTTTATCATGGATTTCAGGATTATTAATATTTTTAATATCTATAGTTACAGCTTTTATGGGTTATGTATTACCTTGGGGTCAAATGAGTTTCTGGGGTGCAACAGTTATAACTAATTTATTATATTTTATACCTGGACTTGTCTCATGGATTTGTGGTGGATATCTTGTAAGTGACCCAACCTTAAAAAGATTTTTTGTATTACATTTTACATTTCCATTTATAGCTTTATGTATTGTATTTATACATATCTTCTTCTTACATTTACAAGGTAGCACAAATCCTTTAGGGTATGATACAGCTTTAAAAATACCCTTCTATCCAAATCTATTAAGTCTTGATATTAAAGGATTTAATAATGTATTAGTTTTATTTTTATCTCAAAGTTTATTTGGAATTT
>IT07P17
ATTTTAACCTATTTACATATTTTAAGAGGATTAAATTACTCATATTCATATTTACCTTTATCATGGATTTCAGGATTATTAATATTTTTAATATCTATAGTTACAGCTTTTATGGGTTATGTATTACCTTGGGGTCAAATGAGTTTCTGGGGTGCAACAGTTATAACTAATTTATTATATTTTATACCTGGACTTGTCTCATGGATTTGTGGTGGATATCTTGTAAGTGACCCAACCTTAAAAAGATTTTTTGTATTACATTTTACATTTCCATTTATAGCTTTATGTATTGTATTTATACATATCTTCTTCTTACATTTACAAGGTAGCACAAATCCTTTAGGGTATGATACAGCTTTAAAAATACCCTTCTATCCAAATCTATTAAGTCTTGATATTAAAGGATTTAATAATGTATTAGTTTTATTCTTATCTCAAAGTTTATTTGGAATTT
>IT08P19
ATTTTAACCTATTTACATATTTTAAGAGGATTAAATTACTCATATTCATATTTACCTTTATCATGGATTTCAGGATTATTAATATTTTTAATATCTATAGTTACAGCTTTTATGGGTTATGTATTACCTTGGGGTCAAATGAGTTTCTGGGGTGCAACAGTTATAACTAATTTATTATATTTTATACCTGGACTTGTCTCATGGATTTGTGGTGGATATCTTGTAAGTGACCCAACCTTAAAAAGATTTTTTGTATTACATTTTACATTTCCATTTATAGCTTTATGTATTGTATTTATACATATCTTCTTCTTACATTTACAAGGTAGCACAAATCCTTTAGGGTATGATACAGCTTTAAAAATACCCTTCTATCCAAATCTATTAAGTCTTGATATTAAAGGATTTAATAATGTATTAGTTTTATTTTTATCTCAAAGTTTATTTGGAATTT
>L_GALLUS06_Leucocytozoon_schoutedeni
ATATTAACATATTTACATATATTAAGAGGATTAAATTATTCTTTCTGTTACTTACCATTATCATGGATTAGTGGTTTAATAATATTTTTAATATTTATTGTAACTGCTTTTATGGGTTATGTCTTACCATGGGGACAAATGAGTTTTTGGGGAGCTACTGTAATTACTAATTTATTATATTTTATTCCTGGATTAATCAATTGGGTCTGTGGTGGATTTATTATTAATGATCCAACCTTAAAAAGATTCTTCGTATTACATTTTATATTCCCATTCGTAGCACTAGCTATTGTTTTTATCCATATATTCTTCTTACATATTCAAGGTAGCACTAATCCTTTAGGGTATGATACACCTTTAAAAATACCATTCTATCCAAATCTATTAACTTTAGATATTAAAGGATTTAATTATGTACTAGTAATATTCTTATTTCAAAGTTTATTTGGAATTG
>P_AFTRU5_P_matutinum
ATTTTAACCTATTTACATATTTTAAGAGGATTAAATTACTCATATTCATATTTACCTTTATCATGGATTTCAGGATTATTAATATTTTTAATATCTATAGTTACAGCTTTTATGGGTTATGTATTACCTTGGGGTCAAATGAGTTTCTGGGGTGCAACAGTTATAACTAATTTATTATATTTTATACCTGGACTTGTCTCATGGATTTGTGGTGGATATCTTGTAAGTGACCCAACCTTAAAAAGATTTTTTGTATTACATTTTACATTTCCATTTATAGCTTTATGTATTGTATTTATACATATCTTCTTCTTACATTTACAAGGTAGCACAAATCCTTTAGGGTATGATACAGCTTTAAAAATACCCTTCTATCCAAATCTATTAAGTCTTGATATTAAAGGATTTAATAATGTATTAGTTTTATTCTTATCTCAAAGTTTATTTGGAATTT
>P_ALEDIA02_P_parahexamerium
ATTCTTACATATTTACATATTTTAAGAGGATTAAATTATTCATATTCATATTTACCTTTATCATGGATATCAGGATTAATAATATTTTTAATATCAATAGTTACTGCTTTTATGGGATATGTATTACCATGGGGACAAATGAGTTTTTGGGGTGCAACTGTTATAACTAATTTATTATATTTTATACCTGGTCTTGTTTCATGGATTTGTGGTGGATATCTTGTAAGCGATCCAACATTAAAAAGATTTTTTGTATTACACTTCATATTTCCATTTATTGCTTTATGTATTGTATTTATACATATATTCTTTCTACATTTACAAGGTAGCACAAATCCTTTAGGGTATGATACAGCTTTAAAAATACCCTTCTATCCAAATCTATTAAGTCTTGATATTAAAGGATTTAATAATATTTTAGTTTTATTTTTAGCACAAAGTTTATTTGGAATAT
>P_ANLAT01_P_globularis
ATTCTTACTTATTTACATATTTTAAGAGGATTAAATTACTCATATTCATATTTACCTTTATCATGGATATCAGGATTAATAATATTTTTAATATCAATAGTAACTGCTTTTATGGGATATGTATTACCTTGGGGTCAAATGAGTTTTTGGGGTGCAACCGTTATTACTAACTTATTATACTTTATACCTGGTCTTGTTTCATGGATTTGTGGTGGATATCTTGTTAGCGACCCAACATTAAAAAGATTTTTTGTATTACATTTTATATTTCCATTTATTGCCTTATGTATTGTATTTATACATATATTTTTTCTACATTTACAAGGTAGCACAAATCCTTTAGGGTATGATACAGCTTTAAAAATACCCTTTTATCCAAATCTTTTAAGTCTTGATATTAAAGGATTTAATAATATCCTAGTTTTATTTTTAGCACAAAGTTTATTTGGAATAT
>P_ANLAT07_P_multivacuolaris
ATTCTTACTTACTTACATATTTTAAGAGGATTAAATTACTCATATTCATATTTACCTTTATCATGGATATCAGGATTATTAATATTTTTAATATCAATAGTAACCGCTTTTATGGGATATGTATTACCTTGGGGTCAAATGAGTTTCTGGGGTGCAACTGTTATCACTAACTTATTATATTTTATACCTGGTCTTGTTTCATGGATTTGCGGTGGATATCTTGTAAGCGACCCAACATTAAAAAGATTCTTCGTATTACATTTCATATTTCCATTCATAGCTTTATGTATTGTATTTATACATATATTCTTCTTACATTTACAAGGTAGCACAAATCCTTTAGGGTATGATACAGCTTTAAAAATACCCTTCTATCCAAATCTATTAAGTCTTGATATTAAAGGATTTAATAATGTCCTAGTTTTATTTTTAGCACAAAGTTTATTTGGAATAT
>P_COLL6_P_delichoni
ATTTTAACTTATCTACATATTTTAAGAGGATTAAATTACTCTTACTCTTATCTACCTTTATCATGGATCTCAGGATTATTTATATTTTTAATATCTATAGTTACTGCTTTTATGGGATATGTATTACCTTGGGGTCAAATGAGTTTTTGGGGAGCAACAGTAATTACTAATTTATTATATTTTATCCCAGGACTTGTTTCATGGATTTGTGGTGGATATTTAGTTAGTGACCCAACATTAAAAAGATTTTTCGTATTACATTTTACATTTCCATTTATAGCTTTATGTATTGTATTTATACATATATTCTTTTTACATCTACAAGGTAGCACAAATCCTTTAGGGTATGATACAGCTTTAAAAATACCCTTCTATCCAAATCTATTAAGTCTCGATATTAAAGGATTTAATAATGTATTAGTATTATTTTTAGCACAAAGTTTATTTGGAATAT
>P_CYAOLI09_P_lucens
ATTTTAACTTATTTACATATTTTAAGAGGATTAAATTATTCATATTCATATTTACCTTTATCATGGATATCAGGATTAATAATATTCTTAATATCTATAGTAACAGCCTTTATGGGTTATGTACTACCATGGGGTCAAATGAGTTTTTGGGGTGCAACTGTAATCACTAATTTATTATACTTTATACCTGGACTCGTTTCATGGATATGTGGAGGATATCTTGTAAGTGACCCAACTTTAAAAAGATTCTTTGTATTACATTTTATATTCCCATTTATAGCTTTATGTATTGTATTTATACATATATTCTTTTTACATCTACAAGGTAGCACAAATCCTTTAGGGTATGATACAGCTTTAAAAATACCCTTCTATCCAAATCTTTTAAGTCTTGATATAAAAGGATTTAATAATATATTAGTATTATTCTTATCACAAAGTTTATTTGGAATAT
>P_DENPET03_P_nucleophilum
ATTTTAACTTATCTACATATTTTAAGAGGATTAAATTATTCTTACTCATATTTACCATTATCATGGATTTCAGGATTAGTTATATTTTTAATATCTATAGTTACAGCTTTTATGGGATATGTATTACCTTGGGGTCAAATGAGTTTTTGGGGAGCAACTGTAATTACTAATTTACTATATTTTATCCCTGGACTTGTTTCATGGATTTGTGGTGGATATCTTGTTAGTGACCCAACACTAAAAAGATTTTTTGTATTACATTTTACATTTCCATTTATAGCTTTATGTATTGTATTTATACATATATTCTTCTTACATTTACAAGGTAGCACTAATCCTTTAGGGTATGATACTGCTTTAAAAATACCCTTCTATCCAAATCTATTAAGTCTTGATATAAAAGGATTTAATAATATATTAGTTCTATTTTTAGCACAAAGTTTATTTGGAATAT
>P_GALLUS01_P_gallinaceum
ATTTTAACTTACTTACATATTTTAAGAGGATTAAATTATTCATATTCATATTTACCTTTATCATGGATATCTGGATTAATGATATTCTTAATATCTATTGTTACAGCTTTTATGGGTTATGTATTACCTTGGGGTCAAATGAGTTTCTGGGGTGCTACTGTTATAACTAATTTACTTTATTTTATTCCTGGACTTGTTTCATGGATTTGTGGTGGATATCTTGTAAGTGACCCAACTTTAAAAAGATTCTTTGTATTACATTTTACTTTTCCATTTATAGCTTTATGTATCGTATTTATACACATATTCTTCTTACATCTACAAGGTAGCACTAATCCTTTAGGGTATGATACAGCTTTAAAAATACCCTTCTATCCAAATCTTTTAAGTCTTGACATTAAAGGATTTAATAATGTATTAGTATTATTCTTAGCTCAAAGTTTATTTGGAATAT
>P_GRW02_P_ashfordi
ATTTTAACTTATCTACATATTTTAAGAGGATTAAATTATTCTTATTCATATCTACCTTTATCATGGATTTCAGGATTAATTATATTTTTAATATCTATAGTTACTGCTTTTATGGGATATGTATTACCTTGGGGTCAAATGAGTTTTTGGGGAGCAACCGTAATTACTAACTTATTATATTTTATTCCAGGACTTGTTTCATGGATCTGTGGTGGATATTTAGTTAGTGACCCAACATTAAAAAGATTTTTCGTATTACATTTTACATTTCCATTTATAGCTTTATGTATTGTATTTATACATATATTCTTTTTACATCTACAAGGTAGCACAAATCCTTTAGGGTATGATACAGCTTTAAAAATACCCTTCTATCCAAATCTATTAAGTCTCGATATTAAAGGATTTAATAATGTCTTAGTATTATTTTTAGCACAAAGTTTATTTGGAATCT
>P_GRW04_P_relictum
ATTTTAACTTATTTACATATTTTAAGAGGATTAAATTATTCATATTCATATTTACCTTTATCATGGATATCTGGATTAATAATATTTTTAATATCTATAGTAACAGCTTTCATGGGTTATGTATTACCTTGGGGTCAAATGAGTTTCTGGGGTGCTACCGTAATAACTAATTTATTATACTTTATACCAGGACTTGTTTCATGGATATGTGGTGGATATCTTGTAAGTGACCCAACCTTAAAAAGATTCTTTGTATTACATTTTACATTTCCTTTTATAGCTTTATGTATTGTATTTATACATATATTCTTTTTACATTTACAAGGTAGCACTAATCCTTTAGGGTATGATACAGCTTTAAAAATACCCTTCTATCCAAATCTTTTAAGTCTTGATATTAAAGGATTTAATAATGTATTAGTATTATTTTTAGCACAAAGTTTATTTGGAATAT
>P_GRW06_P_elongatum
ATTTTAACTTACTTACATATTTTAAGAGGATTAAATTATTCATATTCATATTTACCATTATCATGGATTTCAGGATTAATAATATTCTTAATATCTATAGTAACTGCTTTTATGGGTTATGTATTACCTTGGGGTCAAATGAGTTTCTGGGGTGCTACAGTCATTACTAATTTATTATATTTTATTCCAGGACTTGTATCATGGATTTGTGGTGGATATCTTGTTAGTGACCCAACATTAAAAAGATTCTTTGTATTACACTTTACATTCCCATTTATAGCTTTATGTATTGTATTTATACATATATTCTTTTTACATTTACAAGGTAGCACTAATCCTTTAGGGTATGATACAGCTTTAAAAATACCCTTCTATCCAAATCTATTAAGCCTTGATATTAAAGGATTTAATAATGTATTAGTTTTATTTTTATCTCAAAGTTTATTTGGAATTT
>P_GRW11_P_relictum
ATTTTAACTTATTTACATATTTTAAGAGGATTAAATTATTCATATTCATATTTACCTTTATCATGGATATCTGGATTAATAATATTTTTAATATCTATAGTAACAGCTTTTATGGGTTACGTATTACCTTGGGGTCAAATGAGTTTCTGGGGTGCTACCGTAATAACTAATTTATTATATTTTATACCTGGACTAGTTTCATGGATATGTGGTGGATATCTTGTAAGTGACCCAACCTTAAAAAGATTCTTTGTACTACATTTTACATTTCCTTTTATAGCTTTATGTATTGTATTTATACATATATTCTTTTTACATTTACAAGGTAGCACAAATCCTTTAGGGTATGATACAGCTTTAAAAATACCCTTCTATCCAAATCTTTTAAGTCTTGATATTAAAGGATTTAATAATGTATTAGTACTATTTTTAGCACAAAGTTTATTTGGAATAC
>P_LINN1_P_matutinum
ATTTTAACCTATTTACATATTTTAAGAGGATTAAATTACTCATATTCATATTTACCTTTATCATGGATTTCAGGATTATTAATATTTTTAATATCTATAGTTACAGCTTTTATGGGTTATGTATTACCTTGGGGTCAAATGAGTTTCTGGGGTGCAACAGTTATAACTAATTTATTATATTTTATACCTGGACTTGTCTCATGGATTTGTGGTGGATATCTTGTAAGTGACCCAACCTTAAAAAGATTTTTTGTATTACATTTTACATTTCCATTTATAGCTTTATGTATTGTATTTATACATATCTTCTTCTTACATTTACAAGGTAGCACAAATCCTTTAGGGTATGATACAGCTTTAAAAATACCCTTCTATCCAAATCTATTAAGTCTTGATATTAAAGGATTTAATAATGTATTAGTTTTATTTTTATCTCAAAGTTTATTTGGAATTT
>P_PYSUN1_P_megaglobularis
ATTTTAACTTACTTACATATATTAAGAGGATTAAATTATTCATATTCATACTTACCTTTATCATGGACATCTGGATTAATTATATTTTTAATATCTATAGTAACAGCTTTTATGGGTTACGTATTACCTTGGGGTCAAATGAGTTTTTGGGGTGCTACTGTAATTACTAATTTATTATATTTTATACCTGGACTTGTTTCATGGATATGTGGTGGATATCTTGTAAGTGACCCAACCTTAAAAAGATTCTTTGTATTACATTTTACATTTCCATTTATAGCTTTATGTATTGTATTTATACATATATTCTTCTTACATTTACAAGGTAGCACAAATCCTTTAGGGTATGATACAGCTTTAAAAATACCCTTCTATCCAAATCTTTTAAGTCTTGATATCAAAGGATTCAATAATGTATTAGTATTATTTTTAGCACAAAGTTTATTTGGAATAT
>P_SEIAUR01_P_cathemerium
ATTTTAACTTATTTACATATTTTAAGAGGATTAAATTATTCATATTCATATTTACCTTTATCATGGATATCTGGATTACTTATATTTTTAATATCTATTGTAACAGCTTTTATGGGTTATGTATTACCTTGGGGTCAAATGAGTTTCTGGGGTGCTACAGTTATTACTAATTTATTATATTTTATACCTGGACTTGTTTCATGGATATGTGGTGGATATCTTGTAAGTGACCCAACCTTAAAAAGATTCTTTGTATTACATTTTACATTTCCATTTATAGCCTTATGTATTGTATTTATACATATATTCTTTTTACATTTACAAGGTAGCACAAATCCTTTAGGGTATGATACAGCTTTAAAAATACCCTTCTATCCAAATCTTTTAAGTCTTGATATTAAAGGATTTAATAATGTATTAGTATTATTCTTAGCACAAAGTTTATTTGGAATAT
>P_SGS1_P_relictum
ATTTTAACTTATTTACATATTTTAAGAGGATTAAATTATTCATATTCATATTTACCTTTATCATGGATATCTGGATTAATAATATTTTTAATATCTATAGTAACAGCTTTTATGGGTTACGTATTACCTTGGGGTCAAATGAGTTTCTGGGGTGCTACCGTAATAACTAATTTATTATATTTTATACCTGGACTAGTTTCATGGATATGTGGTGGATATCTTGTAAGTGACCCAACCTTAAAAAGATTCTTTGTACTACATTTTACATTTCCTTTTATAGCTTTATGTATTGTATTTATACATATATTCTTTCTACATTTACAAGGTAGCACAAATCCTTTAGGGTATGATACAGCTTTAAAAATACCCTTCTATCCAAATCTTTTAAGTCTTGATATTAAAGGATTTAATAATGTATTAGTACTATTTTTAGCACAAAGTTTATTTGGAATAC
>P_SPMAG01_P_tejerai
CTTTTAACTTACTTACATATTTTAAGAGGATTAAACTATTCATATTCATATTTACCTTTATCATGGATTTCAGGACTAGTAATATTTTTAATATCTATAATTACAGCTTTTATGGGTTATGTATTACCTTGGGGTCAAATGAGTTTCTGGGGTGCTACTGTCATAACTAACTTATTATACTTTATACCTGGACTTGTTTCATGGATTTGTGGTGGATATCTTGTAAGTGACCCAACTTTAAAAAGATTCTTTGTATTACATTTTACATTTCCATTTATAGCTTTATGTATTGTATTCATACATATATTTTTCTTACATTTACAAGGTAGCACAAATCCTTTAGGGTATGATACAGCTTTAAAAATACCCTTCTATCCAAATCTATTAAGTCTTGATATTAAAGGATTTAATAATGTATTAGTTTTATTTTTATCTCAAAGTTTATTTGGAATTT
>P_SW2_P_homonucleophilum
ATTCTTACTTATTTACATATTTTAAGAGGATTAAATTATTCTTATTCTTACTTACCTTTATCATGGATGTCTGGATTAATTATATTTTTAATTTCTATAGTTACTGCTTTTATGGGATACGTATTACCTTGGGGTCAAATGAGTTTTTGGGGTGCAACAGTTATAACTAATTTATTATATTTTATACCAGGTTTAGTTTCATGGATTTGTGGAGGGTATCTTGTAAGTGATCCAACATTAAAAAGATTTTTTGTATTACATTTTATATTTCCATTTATAGCTTTATGTATTGTATTTATACATATATTCTTTTTACATTTACAAGGTAGCACAAATCCTTTAGGGTATGATACAGCATTAAAAATACCCTTCTATCCAAATCTTTTAAGTCTCGATATTAAAGGATTTAATAATATTTTAGTCTTATTCTTAGCACAAAGTTTATTTGGAATTT
>P_SW5_P_circumflexum
ATTTTAACTTATTTACATATTTTAAGAGGATTAAATTATTCATATTCATACTTACCATTATCATGGATATCTGGATTAATAATATTCTTAATATCTATAGTTACAGCTTTTATGGGTTACGTATTACCTTGGGGTCAAATGAGTTTCTGGGGTGCAACAGTAATTACTAATCTATTATATTTTATACCTGGACTTGTTTCATGGATTTGTGGTGGATATCTTGTAAGTGACCCAACATTAAAAAGATTCTTTGTATTACACTTTACATTTCCATTTATAGCCTTATGTATTGTATTTATACATATATTCTTTCTACATTTACAAGGTAGCACTAATCCTTTAGGGTATGATACAGCTTTAAAAATACCCTTCTATCCAAATCTTTTAAGTCTCGATATTAAAGGATTTAATAATGTATTAGTATTATTTTTAGCACAAAGTTTATTCGGAATAT
>P_TFUS05_P_lutzi
ATTTTAACCTATCTACATATTTTAAGAGGATTAAATTATTCATATTCATATTTACCTTTATCATGGATTTCAGGATTATTAATATTTTTAATATCTATAGTAACAGCTTTTATGGGTTATGTATTACCTTGGGGTCAAATGAGTTTCTGGGGTGCTACTGTTATAACTAATTTATTATATTTTATACCTGGACTTGTCTCATGGATTTGTGGTGGATATCTTGTAAGTGACCCAACCTTAAAAAGATTTTTTGTATTACATTTTACATTCCCATTTATAGCTTTATGTATTGTATTTATACATATATTCTTCTTACATTTACAAGGTAGCACAAATCCTTTAGGGTATGATACAGCTTTAAAAATACCCTTCTATCCAAATCTATTAAGTCTTGATATTAAAGGATTTAATAATGTATTAGTTTTATTCTTATCTCAAAGTTTATTTGGAATTT
>P_SYAT05_Plasmodium_vaughani
ATTCTTACTTATTTACATATTTTAAGAGGATTAAATTATTCTTATTCATATTTACCATTATCATGGATATCAGGATTAATAATATTTTTAATATCAATAGTTACAGCTTTTATGGGATATGTATTACCTTGGGGTCAAATGAGTTTCTGGGGTGCAACTGTTATTACTAATTTATTATATTTTATACCTGGTCTTGTTTCATGGATTTGTGGTGGATATCTTGTTAGTGATCCAACATTAAAAAGATTTTTTGTTTTACACTTTATATTTCCATTTATAGCTTTATGTATTGTATTCATACATATATTCTTTCTACATCTACAAGGTAGCACAAATCCTTTAGGGTATGATACAGCTTTAAAAATACCCTTCTATCCAAATCTTTTAAGTCTTGATATTAAAGGATTTAATAATATTCTAGTTTTATTCTTAGCACAAAGTCTATTTGGAATAT
>P_DIGCYA08_Plasmodium_lutzi
ATTTTAACCTATTTACATATTTTAAGAGGATTAAATTATTCATATTCATATTTACCTTTATCATGGATTTCAGGATTATTAATATTTTTAATATCTATAGTAACAGCTTTTATGGGTTATGTATTACCTTGGGGTCAAATGAGTTTCTGGGGTGCTACTGTTATAACTAATTTATTATATTTTATACCTGGACTTGTCTCATGGATTTGTGGTGGATATCTTGTAAATGACCCAACCTTAAAAAGATTTTTTGTATTACATTTTACATTCCCATTTATAGCTTTATGTATTGTATTTATACATATATTCTTCTTACATTTACAAGGTAGCACAAATCCTTTAGGGTATGATACAGCTTTAAAAATACCCTTCTATCCAAATCTATTAAGTCTTGATATTAAAGGATTTAATAATGTATTAGTTTTATTCCTATCTCAAAGTTTATTTGGAATTT
>P_DIGLAF01_Plasmodium_lutzi
ATTTTAACCTATTTACATATTTTAAGAGGATTAAATTATTCATATTCATATTTACCTTTATCATGGATTTCAGGATTATTAATATTTTTAATATCTATAGTAACAGCTTTTATGGGTTATGTATTACCTTGGGGTCAAATGAGTTTCTGGGGTGCTACTGTTATAACTAATTTATTATATTTTATACCTGGACTTGTCTCATGGATTTGTGGTGGATATCTTGTAAGTGACCCAACCTTAAAAAGATTTTTTGTATTACATTTTACATTCCCATTTATAGCTTTATGTATTGTATTTATACATATATTCTTCTTACATTTACAAGGTAGCACAAATCCTTTAGGGTATGATACAGCTTTAAAAATACCCTTCTATCCAAATCTATTAAGTCTTGATATTAAAGGATTTAATAATGTATTAGTTTTATTCCTATCTCAAAGTTTATTTGGAATTT
>P_DIGLAF02_Plasmodium_lutzi
ATTTTAACCTATTTACATATTTTAAGAGGATTAAATTATTCATATTCATATTTACCTTTATCATGGATTTCAGGATTATTAATATTTTTAATATCTATAGTAACAGCTTTTATGGGTTATGTATTACCTTGGGGTCAAATGAGTTTCTGGGGTGCTACTGTTATAACTAATTTATTATATTTTATACCTGGACTTGTCTCATGGATTTGTGGTGGATATCTTGTAAATGACCCAACCTTAAAAAGATTTTTTGTATTACATTTTACATTCCCATTTATAGCTTTATGTATTGTATTTATACATATATTCTTCTTACATTTACAAGGTAGCACAAATCCTTTAGGGTATGATACAGCTTTAAAAATACCCTTCTATCCAAATCTATTAAGTCTTGATATTAAAGGATTTAATAATGTATTAGTTTTATTCCTATCTCAAAGTTTATTTGGAATTT
>P_SPMAG06
ATTTTAACCTATTTACATATTTTAAGAGGATTAAATTACTCATATTCATATTTACCTTTATCATGGATTTCAGGATTATTAATATTTTTAATATCTATAGTAACTGCTTTTATGGGTTATGTATTACCTTGGGGTCAAATGAGTTTCTGGGGTGCTACTGTTATAACTAATTTATTATATTTTATACCTGGACTTGTCTCATGGATTTGTGGTGGATATCTTGTAAGTGACCCAACCTTAAAAAGATTTTTTGTATTACATTTTACATTTCCATTTATAGCTTTATGTATTGTATTTATACATATATTCTTCTTACATTTACAAGGTAGCACAAATCCTTTAGGGTATGATACAGCTTTAAAAATACCCTTCTATCCAAATCTATTAAGTCTTGATATTAAAGGATTTAATAATGTATTTGTTTTATTCTTATCTCAAAGTTTATTTGGAATTT
>P_PHPAT01
ATTTTAACCTATTTACATATTTTAAGAGGATTAAATTATTCATATTCATATTTACCTTTATCATGGATTTCAGGATTATTAATATTCCTAATATCTATAGTTACTGCTTTTATGGGTTATGTATTACCTTGGGGTCAAATGAGTTTCTGGGGTGCTACAGTTATAACAAACTTATTATATTTTATACCTGGACTTGTCTCATGGATTTGTGGTGGATATCTTGTAAGTGACCCAACTTTAAAAAGATTTTTTGTATTACATTTTACATTCCCATTCATAGCTTTATGTATTGTATTTATACATATATTCTTCTTACATTTACAAGGTAGCACTAATCCTTTAGGGTATGATACAGCTTTAAAAATACCCTTCTATCCAAATCTATTAAGTCTTGATATTAAAGGATTTAATAATGTATTAGTTTTATTCTTATCTCAAAGTTTATTTGGAATTT
